# Supplementary material for: Effects of Neutral Postures on Mechanical Properties of Cervical Spine Under Different Gravitational Environments: A Musculoskeletal Model Study
Source: Life (Basel). 2025 Mar 12;15(3):447. doi: 10.3390/life15030447 (PMC11944035; doi:10.3390/life15030447)
Supplement: Supplementary file 1 [file life-15-00447-s001.zip]

Archive with 1 entries (1 files):
- life-3503710-supplementary.pdf
